# Supplementary material for: AHNAK Contributes to Hepatocellular Carcinoma Growth by Interacting with IGF-1R
Source: Molecules. 2022 Dec 8;27(24):8680. doi: 10.3390/molecules27248680 (PMC9782793; doi:10.3390/molecules27248680)
Supplement: Supplementary file 1 [file molecules-27-08680-s001.zip]

Archive with 14 entries (13 files):
- supplementary Figure 1/
- supplementary Figure 1/1.pdf
- supplementary Figure 1/10.pdf
- supplementary Figure 1/11.pdf
- supplementary Figure 1/12.pdf
- supplementary Figure 1/2.pdf
- supplementary Figure 1/3.pdf
- supplementary Figure 1/4.pdf
- supplementary Figure 1/5.pdf
- supplementary Figure 1/6.pdf
- supplementary Figure 1/7.pdf
- supplementary Figure 1/8.pdf
- supplementary Figure 1/9.pdf
- supplementary Figure 2 .pdf
